# Supplementary material for: Introduction of a SiFA Moiety into the D-Glutamate Chain of DOTA-PP-F11N Results in Radiohybrid-Based CCK-2R-Targeted Compounds with Improved Pharmacokinetics In Vivo
Source: Pharmaceuticals (Basel). 2022 Nov 25;15(12):1467. doi: 10.3390/ph15121467 (PMC9783573; doi:10.3390/ph15121467)
Supplement: Supplementary file 1 [file pharmaceuticals-15-01467-s001.zip]

Archive with 1 entries (1 files):
- pharmaceuticals-2050466-supplementary.pdf
